# Supplementary material for: Vitamin D Deficiency as a Risk Factor for Diabetic Retinopathy: A Systematic Review and Meta-Analysis
Source: Biomedicines. 2024 Dec 30;13(1):68. doi: 10.3390/biomedicines13010068 (PMC11762121; doi:10.3390/biomedicines13010068)
Supplement: Supplementary file 1 [file biomedicines-13-00068-s001.zip]

Archive with 1 entries (1 files):
- biomedicines-3377368-supplementary.pdf
